# Supplementary material for: NOTCH3 is a Prognostic Factor and Is Correlated With Immune Tolerance in Gastric Cancer
Source: Front Oncol. 2021 Jan 5;10:574937. doi: 10.3389/fonc.2020.574937 (PMC7814877; doi:10.3389/fonc.2020.574937)
Supplement: Supplementary file 1 [file Table_1.xlsx]

## Sheet: Supplemental Table1
Item	HR[exp(coef)] （High vs Low）	95% CI lower	95% CI upper	Score_logrank_test_pval	Wald_test_pval	Likelihood_ratio_test_pval
CCL3	1.79854	1.00266	3.22614	0.0459718	0.0489656	0.0495685
CCL21	0.452346	0.203867	1.00368	0.0458919	0.0510648	0.0491355
CIITA	1.82083	1.00321	3.3048	0.0457719	0.0487801	0.0487798
BCL2	1.84061	1.00596	3.3678	0.0448784	0.0477904	0.0475419
TLR8	1.81125	1.00631	3.26006	0.0446859	0.0475996	0.048161
ITGA1	1.80495	1.00731	3.23421	0.0443895	0.0472062	0.0490452
CD52	1.83055	1.01744	3.29347	0.0407452	0.0436266	0.0441656
PRDM1	1.84709	1.02576	3.32606	0.0380335	0.0408816	0.0413338
MMP9	2.25727	1.02583	4.96695	0.0378649	0.0430371	0.041353
PTPN11	1.91731	1.02717	3.57885	0.0377758	0.0409386	0.0393066
CCL5	1.84637	1.02747	3.31795	0.037458	0.0403073	0.0408439
M6PR	1.8815	1.03238	3.42901	0.0362642	0.0390152	0.0391081
FCGR1A	2.36995	1.03784	5.41188	0.0351661	0.0405478	0.0346354
IL4	2.33033	1.03931	5.22508	0.0345871	0.0400197	0.04826
FCRLA	1.94741	1.04098	3.64312	0.0339632	0.0370119	0.0354356
TAGAP	1.88805	1.04251	3.41936	0.0332787	0.0359611	0.0362989
MMP2	1.88703	1.04473	3.40843	0.0327325	0.0352895	0.0366829
HLA-A	1.95096	1.04816	3.63138	0.0319713	0.0350019	0.0336285
CCL2	2.33528	1.0526	5.18103	0.0318841	0.0369746	0.0337072
MTOR	0.421725	0.189535	0.938358	0.029435	0.0343548	0.031219
NTN3	0.412091	0.182356	0.93125	0.0283053	0.0330728	0.0295682
HLA-DMA	1.93033	1.0639	3.50239	0.0278684	0.0304846	0.0306957
TNFRSF18	0.413317	0.184763	0.924596	0.0270694	0.0314912	0.0300109
ITK	1.9674	1.07703	3.59384	0.0252066	0.0277097	0.0276984
STAT5A	1.98033	1.07838	3.63668	0.0249619	0.027574	0.0271813
TLR7	2.00611	1.0836	3.714	0.0240656	0.0267292	0.0259528
TCF7	2.02126	1.08612	3.76153	0.0235741	0.0263743	0.0251751
KLRB1	2.00691	1.08917	3.69795	0.0228681	0.0254918	0.0249171
HAVCR2	1.98353	1.0928	3.6003	0.0220408	0.0243398	0.0247393
CSF1R	2.03856	1.09941	3.77996	0.0212384	0.0237715	0.0230363
FCER1G	2.00476	1.09775	3.66119	0.0211188	0.0236071	0.0234437
POLR2A	2.54813	1.12339	5.77981	0.0209941	0.0251954	0.0223336
VCAM1	2.03915	1.11005	3.7459	0.0191405	0.0216495	0.0211605
ABCF1	0.39711	0.178847	0.881736	0.0189616	0.0232551	0.0208424
BRCA2	2.56885	1.14608	5.75789	0.0178873	0.0219598	0.0195565
BTLA	2.13356	1.1413	3.98853	0.0152921	0.0175958	0.0167307
GNLY	0.474952	0.256998	0.877749	0.0152644	0.0174968	0.0170249
EOMES	2.13628	1.14312	3.99232	0.0152266	0.0173496	0.0167575
NCR3	2.13687	1.16406	3.92263	0.0124197	0.0142794	0.0142957
CD27	2.13513	1.16842	3.90167	0.0118241	0.0136631	0.0138002
HLA-DRA	2.20076	1.17616	4.11793	0.0115771	0.0136044	0.0129075
NOTCH3	2.12675	1.16933	3.86808	0.0115605	0.0134165	0.0136152
CD79B	2.24892	1.18195	4.27904	0.0113181	0.0135381	0.0122045
TNFSF10	2.22507	1.18121	4.19144	0.0112056	0.0133085	0.0123359
GZMA	2.19994	1.1836	4.08898	0.0107977	0.0126687	0.012281
C1QB	2.19143	1.19428	4.02116	0.00954193	0.0113021	0.0112275
FCGR1A	2.15546	1.19243	3.89624	0.00935197	0.0110019	0.011375
PTPRC	2.25383	1.20555	4.21365	0.00909283	0.0109116	0.0103543
CD74	2.25348	1.20564	4.21201	0.00907271	0.0108971	0.0103223
EBI3	2.20524	1.20782	4.02633	0.00845525	0.0100334	0.0102044
MPO	2.28793	1.22683	4.26676	0.00752669	0.00924365	0.00943104
CD8B	0.431675	0.229486	0.812003	0.00741771	0.00916146	0.00844634
TP63	2.37934	1.24996	4.52917	0.006636	0.00830823	0.00985842
CCL18	2.31086	1.2442	4.29199	0.00663088	0.00801043	0.00789333
CD70	2.42248	1.25841	4.66336	0.00645545	0.00810192	0.00708394
IDO2	2.46834	1.27195	4.79006	0.0058798	0.00756062	0.00763239
CA4	2.40773	1.27086	4.56162	0.00557706	0.00703529	0.00642867
CXCL1	2.981	1.33106	6.67617	0.00554297	0.00792778	0.00688717
SDHA	2.46393	1.28587	4.72129	0.0050861	0.00657302	0.00573589
CCL2	2.41682	1.29188	4.52131	0.00449436	0.00575632	0.00544902
IGSF6	2.36236	1.29061	4.32412	0.00422202	0.0053187	0.00545139
MYC	2.4516	1.30154	4.61785	0.00422102	0.00550738	0.00505015
IL12B	2.60951	1.33641	5.09539	0.00359893	0.00496473	0.00648027
HGF	2.55898	1.33442	4.90728	0.00347928	0.00467819	0.00405528
CCR6	2.58222	1.34438	4.95981	0.00325216	0.00439156	0.0038069
CX3CL1	2.51819	1.33572	4.74748	0.00320921	0.00430737	0.0039435
CDKN3	3.32764	1.46693	7.54854	0.00237814	0.00401688	0.00296636
IL6	2.68751	1.39474	5.17851	0.0022389	0.00313519	0.00270302
IL23A	2.70643	1.39902	5.23563	0.00217818	0.00310334	0.00272473
CTSS	2.74417	1.41841	5.3091	0.00191335	0.00271713	0.0023183
CD63	2.8385	1.52911	5.26915	0.000613371	0.00094791	0.000987672
IL18	3.02425	1.59452	5.73595	0.000402525	0.000702435	0.000633614
SNAI2	3.18341	1.67766	6.04062	0.000205257	0.000395445	0.000359806
